# Supplementary material for: American Indian and Alaska Native recruitment strategies for health-related randomized controlled trials: A scoping review
Source: PLoS One. 2024 Apr 30;19(4):e0302562. doi: 10.1371/journal.pone.0302562 (PMC11060564; doi:10.1371/journal.pone.0302562)
Supplement: S2 Appendix — (XLSX) [file pone.0302562.s002.xlsx]

## Sheet: Data Extraction
Title	Year	Authors	Journal	Volume(Issue): Pages	Doi	Geographic location	Number of participants	Number of AI/AN participants (%)	Tribe(s), if specified	Urban/Rural setting	Study Design	Study Topic Area (Physical Health, Substance Use, Mental Health, Cancer Screening, Smoking, Vaccination, and Sexual Health)	Intervention	Outcome Measure	RECRUITMENT METHODS, active (direct (community events/approached in public), database, referrals) or passive (advertisements)	DYADS
Impact of periodic follow-up testing among urban American Indian women with impaired fasting glucose.	2008	Allen P; Thompson JL; Herman CJ; Whyte AN; Wolfe VK; Qualls C; Helitzer DL	Preventing Chronic Disease Public Health Research, Practice, and Policy	5(3):A76	PMID: 18558026; PMCID: PMC2483541	Southwest	200	200(100%)	Not specified	Urban	RCT; two-arm	Physical Health; diabetes	Culturally influenced educational intervention on healthy eating, physical activity, social support, and goal setting	Impaired fasting glucose, fasting blood glucose, other metabolic values	Passive, advertisements
Knowing Who You Are (Becoming): Effects of a university-based elder-led cultural identity program on Alaska Native students' identity development, cultural strengths, sense of community, and behavioral health.	2023	Buckingham SL, Schroeder TU, Hutchinson JR.	The American Journal of Orthopsychiatry	93(5)	doi:10.1037/ort0000683	Alaska	44	44(100%)	Athabascan, Haida, Iñupiaq, Sugpiaq, Tlingit, Tsimshian, Unangan, and Yup’ik	Urban	RCT; two-arm	Mental health	Cultural Elder program	Cultural identity	Passive, advertisements
Randomized trial on the 5 a day, the Rio Grande Way Website, a web-based program to improve fruit and vegetable consumption in rural communities.	2008	Buller DB; Woodall WG; Zimmerman DE; Slater MD; Heimendinger J; Waters E; Hines JM; Starling R; Hau B; Burris-Woodall P; Davis GS; Saba L; Cutter GR	Journal of Health Communication	13(3): 230–249	doi:10.1080/10810730801985285	Upper Rio Grande Valley, Colorado, New Mexico border	762	0.09	Not specified	Rural	RCT; two-arm	Physical Health, nutrition	5 a Day, the Rio Grande website, information on fruit/vegetable diets and gardening	Diet, fruit & vegetable intake/knowledge and computer use/knowledge	Active, Direct
Environmental health literacy for Anishinaabe (Great Lakes Native American) fish consumers: A randomized control trial	2022	Dellinger MJ, Pingatore N, Chelius T, Visotcky A, Sparapani R, Ripley M.	Environmental Research	212(Pt B):113335	doi:10.1016/j.envres.2022.113335	Great Lakes Region	402	402(100%)	Bay Mills, Grand Traverse, Little River, Little Traverse Bay, Sault Ste. Marie	Not specified	RCT; two-arm	Nutrition, traditional foods	Environmental health literacy education	Consuming fish within advisory limits	Passive, advertisements
Drum-Assisted Recovery Therapy for Native Americans (DARTNA): Results from a feasibility randomized controlled trial	2021	Dickerson DL; D'Amico EJ; Klein DJ; Johnson CL; Hale B; Ye F; Dominguez BX	Journal of Substance Abuse Treatment	126():108439	doi: 10.1016/j.jsat.2021.108439	Southern California	63	63(100%)	Not specified, 33 represented	Urban	RCT; two-arm	Substance Use	Culturally-adapted behavioral therapy	Substance use, spirituality, physical health, mental health	Active, Direct and Passive, advertisements
Effectiveness of Health Education to Increase Screening for Cervical Cancer Among Eastern-Band Cherokee Indian Women in North Carolina	1996	Dignan M, Michielutte R, Blinson K, et al.	Journal of the National Cancer Institute	88(22):1670-1676	doi:10.1093/jnci/88.22.1670	North Carolina	1020	1020(100%)	Eastern Band of Cherokee	Not specified	RCT; two-arm	Cancer Screening, Cervical	Education	Cancer prevention knowledge	Direct, database
A randomized controlled calendar mail-out to increase cancer screening among urban American Indian and Alaska Native patients.	2011	Doorenbos AZ; Jacobsen C; Corpuz R; Forquera R; Buchwald D	Journal of Cancer Education	26:549–554	DOI 10.1007/s13187-011-0217-z	King County, Seattle WA urban area	5363	5,363(100%)	Not specified	Urban	RCT; two-arm	Cancer Screening	calendar with screening information and reminders on breast, colorectal, lung, and prostate cancer	Cancer screening; colonoscopy, mammography, prostate exam	Active, Database
EP1264: PRELIMINARY FINDINGS IN THE ALASKA FIBER INTERVENTION RESEARCH STUDY (FIRST) TO REDUCE THE RISK OF COLON CANCER IN ALASKA NATIVE PEOPLE	2022	Eberhart BL; Wilson A; Koller KR; Chen C; Lee F; Iyer P; Day G; Ocvirk S; Thomas T; O'Keefe SJ	Gasteroenterology	162(7)S1079	DOI: 10.1016/S0016-5085(22)62587-3	Alaska	39	39(100%)	Not specified	Not specified	RTC; two-arm	Cancer	Dietary fiber	Colonic and fecal butyrate production	Passive, Advertisements	Recruitment methods discussed in: "Dietary fibre to reduce colon cancer risk in Alaska Native people: the Alaska FIRST randomised clinical trial protocol" https://bmjopen.bmj.com/content/11/8/e047162
Design of a randomized controlled trial of a web-based intervention to reduce cardiovascular disease risk factors among remote reservation-dwelling American Indian adults with type 2 diabetes	2012	Henderson JA; Chubak J; O'Connell J; Ramos MC; Jensen J; Jobe JB	Journal of Primary Prevention	33(4):209-22	doi:10.1007/s10935-012-0276-x	Cheyenne River Sioux Indian Reservation	180	180(100%)	Cheyenne River Sioux Tribe, Lakota Sioux	Rural	RCT; two-arm	Physical Health, diabetes and CVD	Web-based diabetes module, training and case-management services	HbA1c, BMI, LDL, blood pressure, healthcare utilization, self-efficacy	Passive, advertisements; Active, Referral
Symptom Management Intervention for Southwest American Indians	2022	Hodge FS, Line-Itty T, Arbing RHA	Cancers	14(19):4771	doi:10.3390/cancers14194771	Southwest	222	222(100%)	Not specified	Both rural and urban	RCT; two-arm	Cancer	Culturally tailored treatment of cancer related pain	Symptom management	Passive, Advertisements
Effect of lower targets for blood pressure and LDL cholesterol on atherosclerosis in diabetes: the SANDS randomized trial.	2008	Howard BV; Roman MJ; Devereux RB; Fleg JL; Galloway JM; Henderson JA; Howard WJ; Lee ET; Mete M; Poolaw B; Ratner RE; Russell M; Silverman A; Stylianou M; Umans JG; Wang W; Weir MR; Weissman NJ; Wilson C; Yeh F; Zhu J	JAMA	299(14):1678-89	doi:10.1001/jama.299.14.1678	southwestern Oklahoma; Phoenix, AZ; northeastern Arizona; and South Dakota	499	499(100%)	Not specified	Not specified, four clinical centers across the US	RCT; two-arm	Physical Health, CVD and Diabetes	Aggressive treatment	Intimal medial thickness, atherosclerosis progression	Active, Direct & Referrals	Recruitment methods discussed in other paper: https://digitalscholarship.unlv.edu/cgi/viewcontent.cgi?article=1067&context=jhdrp "Stop Atherosclerosis in Nativ osis in Native Diabetics Study (SANDS): Baseline e Diabetics Study (SANDS): Baseline Characteristics of the Randomized Cohort"
The Medicine Wheel nutrition intervention: a diabetes education study with the Cheyenne River Sioux Tribe.	2010	Kattelmann KK; Conti K; Ren C	Journal of the American Dietetic Association	110(5 Suppl):S44-51	doi: 10.1016/j.jada.2010.03.003	Northern Plains, Cheyenne River Sioux Reservation	114	114(100%)	Cheyenne River Sioux Tribe	Rural	RCT; two-arm	Physical Health, nutrition	Culture based nutrition education	Weight, BMI, HbA1c, fasting serum glucose and lipid perameters, insulin, blood pressure	Passive, Advertisements
Do cervical cancer screening rates increase in association with an intervention designed to increase mammography usage?	2007	Katz ML; Tatum CM; Degraffinreid CR; Dickinson S; Paskett ED	Journal of Women's Health	16(1):24-35	doi:10.1089/jwh.2006.0071	North Carolina	775	328(42%)	Not Specified, though Lumbee Indians were mentioned as primary group in the area	Rural	RCT; two-arm	Cancer Screening, cervical	Educational program on mammography screening	Cervical cancer screening rates	Active, Database	More Recruitment details in Paskett ED, Tatum C, Rusing J, et al. "Racial differences in knowledge, attitudes and cancer screening practices among a triracial rural population." Cancer. 2004; 101:2650.
Recruitment best practices of a cardiovascular risk reduction randomised control trial in rural Alaska Native communities.	2020	Knox M; Skan J; Benowitz NL; Schnellbaecher M; Prochaska JJ	International Journal of Circumpolar Health	79(1):1806639	DOI: 10.1080/22423982.2020.1806639	Norton Sound region of Alaska	314	314(100%)	Inupiat, Yup'ik, other/refused	Rural	RCT; two-arm	Physical Health, Cardiovascular disease	Video Teleconference intervention on smoking & physical activity or medication compliance and healthy Alaska Native diet	Unspecified; likely CVD risk factors and smoking	Active, Direct; Passive, Advertisements
A randomized trial of a CAM therapy for stress reduction in American Indian and Alaskan Native family caregivers	2009	Korn L; Logsdon RG; Polissar NL; Gomez-Beloz A; Waters T; Rÿser R	The Gerontologist	49(3):368-77	doi:10.1093/geront/gnp032	Pacific Northwest	42	42(100%)	Salish (60%), others not specified	Both; participants from rural and urban areas	RCT; two-arm	Stress	Complementary and alternative medicine therapy, polarity therapy, and enhanced respite control condition to reduce stress in AI/AN family caregivers	stress, depression, bodily pain, vitality, and general health	Active, direct
A cardiovascular risk reduction program for American Indians with metabolic syndrome: the Balance Study.	2012	Lee ET; Jobe JB; Yeh J; Ali T; Rhoades ER; Knehans AW; Willis DJ; Johnson MR; Zhang Y; Poolaw B; Rogers B	Journal of Primary Prevention	33(4):187-96	DOI 10.1007/s10935-012-0273-0	Southwestern Oklahoma	213	213(100%)	Apache, Caddo, Comanche, Delaware, Ft. Sill Apache, Kiowa, and Wichita tribes	Not specified, likely rural	RCT; two-arm	Physical Health, Cardiovascular disease	Bi-weekly meetings with 4 components; cultural/spiritual, emotional/motivational, nutritional, and physcial fitness/exercies	Behaviors & CVD risk factors (caloric intake, physical activity, weight, glucose, HDL, LDL, Blood pressure, etc)	Active, Direct; Passive, Advertisements
Online diabetes self-management program: a randomized study.	2010	Lorig K; Ritter PL; Laurent DD; Plant K; Green M; Jernigan VB; Case S	Diabetes Care	33(6):1275-81	DOI: 10.2337/dc09-2153	Not specified, online	761	110(14%)	Not Specified, about 70 different tribal groups represented	Not specified, online	RCT; three-arm	Physical Health, Diabetes	Internet-based diabetes self-management program (IDSMP)	A1C, diabetes symptoms, exercise, self-efficacy/patient activation	Passive, Advertisements
Using Goal Setting and Attainment to Impact Indicators of Health Behavior Change among Young American Indian Women: The We RISE (Raising Income, Supporting Education) Study.	2019	McCormack LA; O'Leary R; Moran A; Hockett CW	American Indian and Alaska Native Mental Health Research	26(2):123-133	doi:10.5820/aian.2602.2019.123	Northern Plains	60	60(100%)	Not specified	Not specified	RCT; two-arm	Socioeconomics	Participants worked with trained mentor to set and attain goal related to income, occupation, or education	psychological general well-being, self-efficacy, and health locus of control	Passive, Advertisements; Direct, Referrals (??)
Effect of Incentives for Alcohol Abstinence in Partnership With 3 American Indian and Alaska Native Communities: A Randomized Clinical Trial	2021	McDonell MG; Hirchak KA; Herron J; Lyons AJ; Alcover KC; Shaw J; Kordas G; Dirks LG; Jansen K; Avey J; Lillie K; Donovan D; McPherson SM; Dillard D; Ries R; Roll J; Buchwald D	JAMA Psychiatry	78(6):599-606	doi: 10.1001/jamapsychiatry.2020.4768	3 AI/AN health care orgs; Alaska, Pacific Northwest, and Northern Plains	158	158(100%)	Not specified	Both urban and rural, according to protocol	RCT; two-arm	Substance Use	Cultrually tailored contingency management intervention with incentives	Substance use/abstinence; urine test for use	Passive, advertisements	More Recruitment details in protocol: McDonell, M. G., Nepom, J. R., Leickly, E., Suchy-Dicey, A., Hirchak, K., Echo-Hawk, A., Schwartz, S. M., Calhoun, D., Donovan, D., Roll, J., Ries, R., & Buchwald, D. (2016). A culturally-tailored behavioral intervention trial for alcohol use disorders in three American Indian communities: Rationale, design, and methods. Contemporary clinical trials, 47, 93–1…
The rewarding recovery study: a randomized controlled trial of incentives for alcohol and drug abstinence with a rural American Indian community.	2021	McDonell MG; Skalisky J; Burduli E; Foote A Sr; Granbois A; Smoker K; Hirchak K; Herron J; Ries RK; Echo-Hawk A; Barbosa-Leiker C; Buchwald D; Roll J; McPherson SM	Addiction	116(6):1569-1579	doi:10.1111/add.15349	Northern Plains	114	114(100%)	Not specified	Rural	RCT; 2x2 factorial, randomized to 1 of 4 groups, CM for alcohol, CM for other drug, CM for both substances, no CM for either substance	Substance Use	Contingency Management, behavioral intervention	Substance use/abstinence, drug & alcohol	Active, Direct & Referrals; Passive, Advertisements	More recruitment details in "Contingency management intervention targeting co-addiction of alcohol and drugs among American Indian adults: Design, methodology, and baseline data."
Immunogenicity and reactogenicity of pneumococcal polysaccharide and conjugate vaccines in alaska native adults 55-70 years of age	2009	Miernyk KM; Butler JC; Bulkow LR; Singleton RJ; Hennessy TW; Dentinger CM; Peters HV; Knutsen B; Hickel J; Parkinson AJ	Clinical Infectious Diseases	49(2):241-8	DOI: 10.1086/599824	Anchorage, AK	86	86(100%)	Not specified, Alaska Native	Urban	RCT; three arm	Vaccination	Three pneumococcal vaccinations	Reactions/tolerance	Passive
Preventing alcohol-exposed pregnancy among an American Indian/Alaska Native population: effect of a screening, brief intervention, and referral to treatment intervention.	2015	Montag AC; Brodine SK; Alcaraz JE; Clapp JD; Allison MA; Calac DJ; Hull AD; Gorman JR; Jones KL; Chambers CD	Alcoholism: Clinical and Experimental Researh	39(1):126-35	DOI: 10.1111/acer.12607	Southern California	263	263(100%)	Not specified	Not specified	RCT; two-arm	Substance Use, Alcohol Exposed Pregnancy	Web-based assessment and intervention of AEP risk	Substance use; number of drinks consumed per week, the number of binge episodes over the past 2 weeks, and vulnerability to AEP	Active, Direct
Traditional Heart-Healthy Diet and Medication Adherence in the Norton Sound Region: An 18-Month Telehealth Intervention.	2022	Oppezzo, M., Knox, M., Skan, J., Chieng, A., Crouch, M., Aikens, R. C., Benowitz, N. L., Schnellbaecher, M., & Prochaska, J. J.	International journal of environmental research and public health	19(16), 9885	DOI: 10.3390/ijerph19169885	Norton Sound region of Alaska	299	299(100%)	Inupiaq, Yup'ik	Rural	RCT; two-arm	Physical Health, Cardiovascular disease	Telemedicine Health education	Healthy eating, medication adherence	Passive, Advertisements	More recruitment details in: The Healing and Empowering Alaskan Lives Toward Healthy-Hearts (HEALTHH) Project: Study protocol for a randomized controlled trial of an intervention for tobacco use and other cardiovascular risk behaviors for Alaska Native People
Flaxseed reduces total and LDL cholesterol concentrations in Native American postmenopausal women.	2008	Patade A; Devareddy L; Lucas EA; Korlagunta K; Daggy BP; Arjmandi BH	Journal of Women's Health	17(3):355-66	DOI: 10.1089/jwh.2007.0359	Not specified; Oklahoma State University IRB?	55	55(100%)	Not specified	Not specified	RCT; three arm	Physical Health, nutrition/cholesterol	Flaxseed	LDL, HDL cholesterol	Active, Direct; Passive, Advertisements
Biomarker feedback intervention for smoking cessation among Alaska Native pregnant women: Randomized pilot study.	2019	Patten CA; Koller KR; Flanagan CA; Hiratsuka VY; Hughes CA; Wolfe AW; Decker PA; Fruth K; Brockman TA; Korpela M; Gamez D; Bronars C; Murphy NJ; Hatsukami D; Benowitz NL; Thomas TK	Patient Education and Counseling	102(3):528-535	doi: 10.1016/j.pec.2018.10.009	Anchorage, AK	60	60(100%)	Not specified, Alaska Native	Urban	RCT; two-arm	Smoking	phone call that included biomarker feedback intervention including personalized cotinine results and feedback on their baby’s likely exposure to carcinogen metabolite NNAL	Smoking/Abstinence	Active, Referral; Passive, Advertisements
Facebook Intervention to Connect Alaska Native People With Resources and Support to Quit Smoking: CAN Quit Pilot Randomized Controlled Trial	2023	Patten CA, Koller KR, Sinicrope PS, et al.	Nicotine & Tobacco Research	25(4):803-813	doi:10.1093/ntr/ntac221	Alaska	61	61(100%)	Not specified	Both Urban and rural	RTC; two-arm	Smoking cessation	Culturally tailored Facebook support group	Smoking/Abstinence	Passive, Advertisements
Feasibility of a tobacco cessation intervention for pregnant Alaska Native women	2010	Patten CA; Windsor RA; Renner CC; Enoch C; Hochreiter A; Nevak C; Smith CA; Decker PA; Bonnema S; Hughes CA; Brockman T	Nicotine & Tobacco Research	12(2):79-87	doi: 10.1093/ntr/ntp180	Y-K Delta in Western Alaska	35	35(100%)	Yup'ik	Rural	RCT; two-arm	Smoking, tobacco use	Locally adapted cessation guide, video, and counseling, motivational phone counseling	Tobacco use/abstinence	Active, Referral
Randomized Control Trial of Culturally Adapted Cognitive Processing Therapy for PTSD Substance Misuse and HIV Sexual Risk Behavior for Native American Women	2019	Pearson CR; Kaysen D; Huh D; Bedard-Gilligan M	AIDS and Behavior	23(3):695-706	doi: 10.1007/s10461-018-02382-8	Pacific Northwest	73	73(100%)	Not specified	Rural	RCT; two-arm	Sexual Health, HIV risk	Culturally-adapted Cognitive Processing Therapy (CPT)	PTSD symptom severity, alcohol use frequency, substance abuse, high risk sexual behavior	Passive, Advertisements
Comparing enhanced versus standard Diabetes Prevention Program among indigenous adults in an urban setting: a randomized controlled trial	2020	Rosas LG; Vasquez JJ; Hedlin HK; Qin FF; Lv N; Xiao L; Kendrick A; Atencio D; Stafford RS	BMC Public Health	20(1):139	doi: 10.1186/s12889-020-8250-7	California, Santa Clara County	207	1	Not specified (Indigenous to North, Central, and South Americas)	Urban	RCT; two-arm	Physical Health, Diabetes	Culturally tailored or with psychosocial factors diabetes prevetion program	BMI, healthy/unhealthy food consumption, quality of life	Active, Direct
Efficacy and Utilization of Smartphone Applications for Smoking Cessation among American Indians and Alaska Natives: Results from the iCanQuit Trial	2021	Santiago-Torres, M.; Mull, K. E.; Sullivan, B. M.; Kwon, D. M.; Nez Henderson, P.; Nelson, L. A.; Patten, C. A.; Bricker, J. B.	Nicotine & Tobacco Research	24(4):544-554	DOI: 10.1093/ntr/ntab213	Not specified, 31 states	169	169(100%)	Not specified	Not specified, online	RCT; two-arm	Smoking	Smart phone applications; iCanQuit and QuitGuide	Cessation, Acceptance Commitment Therapy-based processes, engagement and satisfaction	Passive, Advertisements; Active, Referral,
Changes in Physical Activity Barriers among American Indian Elders: A Pilot Study​	2017	Sawchuk CN; Russo JE; Roy-Byrne P; Goldberg J; Forquera R; Buchwald D	American Indian and Alaska Native Mental Health Research	24(1):127-140	doi: 10.5820/aian.2305.2016.127	Seattle, WA	36	36(100%)	Not specified	Urban	RCT; two-arm	Physical Health, physical activity	Pedometer use for step-counting goals	Daily step count	Passive, Advertisements
A randomized trial to increase physical activity among native elders	2008	Sawchuk CN; Charles S; Wen Y; Goldberg J; Forquera R; Roy-Byrne P; Buchwald D	Preventive Medicine	47(1):89-94	doi:10.1016/j.ypmed.2008.03.011	Seattle, WA	125	125(100%)	Not specified	Urban	RCT; two-arm	Physical health, exercise	activity monitoring with a pedometer
A randomized clinical trial of an interactive voice response and text message intervention for individuals with hypertension	2020	Schroeder EB; Moore KR; Manson SM; Baldwin MA; Goodrich GK; Malone AS; Pieper LE; Xu S; Fort MP; Son-Stone L; Johnson D; Steiner JF	Journal of Clinical Hypertension	22(7):1228-1238	DOI: 10.1111/jch.13909	Albequerque, New Mexico	295	74(25%)	Not Specified	Urban	RCT; two-arm	Physical Health, blood pressure	Interactive voice response and text message (reminders for clinic visits, messages to reschedule missed clinic visits, monthly medication refill reminders, weekly motivational messages, and a blood pressure cuff)	blood pressure control, adherence, or visitkeeping	Direct, database	Protocol/baseline info: "An Interactive Voice Response and Text Message Intervention to Improve Blood Pressure Control Among Individuals With Hypertension Receiving Care at an Urban Indian Health Organization: Protocol and Baseline Characteristics of a Pragmatic Randomized Controlled Trial"
Development and Evaluation of a Cancer Literacy Intervention to Promote Mammography Screening Among Navajo Women: A Pilot Study	2020	Sinicrope PS; Bauer MC; Patten CA; Austin-Garrison M; Garcia L; Hughes CA; Bock MJ; Decker PA; Yost KJ; Petersen WO; Buki LP; Garrison ER	American Journal of Health Promotion	34(6):681-685	doi: 10.1177/0890117119900592	Navajo Nation	25	25(100%)	Navajo Nation	Rural	RCT; two-arm	Cancer Screening, Mammography	Mammography home visit information based on Navajo language	mammography screening, breast cancer literacy, intervention feasibility	Active, Referral
Culturally Tailored Smoking Cessation for Adult American Indian Smokers: A Clinical Trial Ψ	2014	Smith, Stevens S.; Rouse, Leah M.; Caskey, Mark; Fossum, Jodi; Strickland, Rick; Culhane, J. Kevin; Waukau, Jerry	The Counseling Psychologist	42(6):852-886	DOI: 10.1177/0011000014542601	Wisconsin	103	103(100%)	Menominee Tribe	Rural	RCT; two-arm	Smoking, tobacco use	Culturally tailored treatment for cessation	Smoking/Abstinence	Active, Referral
Mobile Web App Intervention to Promote Breast Cancer Screening Among American Indian Women in the Northern Plains: Feasibility and Efficacy Study	2023	Roh S, Lee YS, Kenyon DB, et al.	JMIR Formative Research	7:e47851	doi:10.2196/47851	Northern Plains	122	122(100%)	Not specified	Rural	RCT; two-arm	Cancer Screening, Mammography	Educational mobile app	mammography screening, breast cancer literacy, intervention feasibility	Passive, Advertisements; Active, Direct, Referral
Reducing diabetes risk in American Indian women	2008	Thompson JL; Allen P; Helitzer DL; Qualls C; Whyte AN; Wolfe VK; Herman CJ	American Journal of Preventive Medicine	34(3):192-201	doi: 10.1016/j.amepre.2007.11.014	Southwest	200	200(100%)	Navajo and Pueblo, primarily	Urban	RCT; two-arm	Physical Health, Diabetes	Culturally-adapted discussion gropus on healthful eating, physical activity, goal-setting, and social support	Diet/nutrition, physical activity, basic health measures	Passive, Advertisements; Active, Direct
"Empowering Our People": Impact of a Culturally Adapted Evidence-Based Intervention on Sexually Transmitted Infection Risks Among Native Americans With Binge Substance Use	2021	Tingey L; Chambers R; Littlepage S; Lee A; Slimp A; Melgar L; Cwik M; Gaydos C; Rompalo A; Rosenstock S	Sexually Transmitted Diseases	48(9):622-628	DOI: 10.1097/OLQ.0000000000001418	Southwest	301	301(100%)	Not specified	Rural	RCT; two-arm	Sexual Health; STI screening & risk behaviors	Culturally-tailored STI & sexual risk behavior program, EMPWR	STI screening & sexual health risk behaviors	Active, Database
Staying connected: a feasibility study linking American Indian and Alaska Native trauma survivors to their tribal communities	2011	Tsosie U; Nannauck S; Buchwald D; Russo J; Trusz SG; Foy H; Zatzick D	Psychiatry	74(4):349-61	doi:10.1521/psyc.2011.74.4.349	Seattle, WA	30	30(100%)	Blackfeet, Cherokee, and Yakama	Urban setting, many rural participant	RCT; two-arm	Physical trauma care	Culturally tailored care management intervention for physically injured patients	PTSD, depression, alcohol use, Native healing practices use	Active, Database
Project həli?dx(w)/Healthy Hearts Across Generations: development and evaluation design of a tribally based cardiovascular disease prevention intervention for American Indian families	2012	Walters KL; LaMarr J; Levy RL; Pearson C; Maresca T; Mohammed SA; Simoni JM; Evans-Campbell T; Fredriksen-Goldsen K; Fryberg S; Jobe JB	Journal of Primary Prevention	33(4):197-207	DOI 10.1007/s10935-012-0274-z	Pacific Northwest	135	135(100%)	Not specified (Tulalip?)	Not specifed	RCT; two-arm	Physical Health, Heart disease	Culturally adapted CVD prevention intervention	Blood chemistry, Blood pressure, body mass index, food intake, physical activity	Passive, Advertisements
Heart disease prevention for Alaska Native women: a review of pilot study findings	2004	Witmer JM; Hensel MR; Holck PS; Ammerman AS; Will JC	Journal of Women's Health	13(5):569-78	doi: 10.1089/1540999041280981	Anchorage, AK	76	76(100%)	Not specified	Urban	RCT; two-arm	Physical Health, Heart disease	Culturally-tailored heart disease prevention program for women	Physical activity and diet choices	Active, Direct

## Sheet: Sheet1
Title	Year	Authors	Journal	Volume(Issue): Pages	Doi	Geographic location	Number of participants	Number of AI/AN participants (%)	Tribe(s), if specified	Urban/Rural setting	Study Design	Study Topic Area (Physical Health, Substance Use, Mental Health, Cancer Screening, Smoking, Vaccination, and Sexual Health)	Intervention	Outcome Measure	RECRUITMENT METHODS, active (direct (community events/approached in public), database, referrals) or passive (advertisements)	DYADS	Comments for inclusion
Impact of online counseling on drug use: a pilot study.	2010	Alemi F; Haack M; Nemes S; Harge A; Baghi H	Quality Management in Health Care	19(1): 62–69	doi: 10.1097/QMH.0b013e3181d1394c	Eagle Butte, SD, Newark, NJ, Alexandria, VA, and Washington, D.C.	79	10 (15%)	Cheyenne River Sioux Tribe	Rural	RCT; two-arm	Substance Use	Online counseling intervention	Substance Use	Active, Referral		Exclude: "Site personnel informed clients about the possibility of study participation, and interested clients then contacted study personnel for enrollment"
Impact of periodic follow-up testing among urban American Indian women with impaired fasting glucose.	2008	Allen P; Thompson JL; Herman CJ; Whyte AN; Wolfe VK; Qualls C; Helitzer DL	Preventing Chronic Disease Public Health Research, Practice, and Policy	5(3):A76	PMID: 18558026; PMCID: PMC2483541	Southwest	200	200(100%)	Not specified	Urban	RCT; two-arm	Physical Health; diabetes	Culturally influenced educational intervention on healthy eating, physical activity, social support, and goal setting	Impaired fasting glucose, fasting blood glucose, other metabolic values	Passive, advertisements
Iwankapiya American Indian Pilot Clinical Trial: Historical Trauma and Group Interpersonal Psychotherapy	2019	Brave Heart, M. Y. H.; Chase, J.; Myers, O.; Elkins, J.; Skipper, B.; Schmitt, C.; Mootz, J.; Waldorf, V. A.	Psychotherapy (Chic)	57(2): 184–196.	doi:10.1037/pst0000267	Northern Plains reservation & Southwest urban clinic	52	52(100%)	Not specified	both; one of each site type	RCT; two-arm	Mental health	Historical Trauma and Unresolved Grief Intervention (HTUG) with Group Interpersonal Psychotherapy (IPT)	Depression, posttraumatic stress disorder, grief, trauma, substance use	Active, Direct		Exclude; it says "approached" which does not indicate how they were approached or who approached them, not enough information/detail
Randomized trial on the 5 a day, the Rio Grande Way Website, a web-based program to improve fruit and vegetable consumption in rural communities.	2008	Buller DB; Woodall WG; Zimmerman DE; Slater MD; Heimendinger J; Waters E; Hines JM; Starling R; Hau B; Burris-Woodall P; Davis GS; Saba L; Cutter GR	Journal of Health Communication	13(3): 230–249	doi:10.1080/10810730801985285	Upper Rio Grande Valley, Colorado, New Mexico border	762	0.09	Not specified	Rural	RCT; two-arm	Physical Health, nutrition	5 a Day, the Rio Grande website, information on fruit/vegetable diets and gardening	Diet, fruit & vegetable intake/knowledge and computer use/knowledge	Active, Direct		Include; recruited by Community Outreach Trainers that were AI/AN, identified via social networks
Drum-Assisted Recovery Therapy for Native Americans (DARTNA): Results from a feasibility randomized controlled trial	2021	Dickerson DL; D'Amico EJ; Klein DJ; Johnson CL; Hale B; Ye F; Dominguez BX	Journal of Substance Abuse Treatment	126():108439	doi: 10.1016/j.jsat.2021.108439	Southern California	63	63(100%)	Not specified, 33 represented	Urban	RCT; two-arm	Substance Use	Culturally-adapted behavioral therapy	Substance use, spirituality, physical health, mental health	Active, Direct and Passive, advertisements
Effectiveness of health education to increase screening for cervical cancer among eastern-band Cherokee Indian women in North Carolina.	1996	Dignan M; Michielutte R; Blinson K; Wells HB; Case LD; Sharp P; Davis S; Konen J; McQuellon RP	Journal of the National Cancer Institute	88(22):1670-6	DOI:10.1093/jnci/88.22.1670	Western North Carolina	815	815(100%)	The Eastern Band of Cherokee Indians	Not specified, likely rural	RCT; Solomon Four-group design, Group 1 & 2 pretest, 1 & 3 recieve intervention, all groups posttest	Cancer Screening, cervical	Health education program	knowledge, intentions, and behavior (Pap smears) related to cervical cancer	Active, Database		Exclude; explains how they identify eligible participants, but not how they reach out to them and contact them for recruitment
A randomized controlled calendar mail-out to increase cancer screening among urban American Indian and Alaska Native patients.	2011	Doorenbos AZ; Jacobsen C; Corpuz R; Forquera R; Buchwald D	Journal of Cancer Education	26:549–554	DOI 10.1007/s13187-011-0217-z	King County, Seattle WA urban area	5363	5,363(100%)	Not specified	Urban	RCT; two-arm	Cancer Screening	calendar with screening information and reminders on breast, colorectal, lung, and prostate cancer	Cancer screening; colonoscopy, mammography, prostate exam	Active, Database
Effectiveness of Interventions to Increase Colorectal Cancer Screening Among American Indians and Alaska Natives	2020	Haverkamp D; English K; Jacobs-Wingo J; Tjemsland A; Espey D	Preventing Chronic Disease Public Health Research, Practice, and Policy	17():E62	DOI: https://doi.org/10.5888/pcd17.200049	Southwest	1288	1,288(100%)	Not specified	Rural	RCT; three arm	Cancer Screening, colorectal	Fecal Immunochemical test (FIT) kits mailed out and follow up outreach	FIT test completion, colorectal cancer screening	Active, Database		Exclude; does not explain how they contacted eligible participants for recruitment
Design of a randomized controlled trial of a web-based intervention to reduce cardiovascular disease risk factors among remote reservation-dwelling American Indian adults with type 2 diabetes	2012	Henderson JA; Chubak J; O'Connell J; Ramos MC; Jensen J; Jobe JB	Journal of Primary Prevention	33(4):209-22	doi:10.1007/s10935-012-0276-x	Cheyenne River Sioux Indian Reservation	180	180(100%)	Cheyenne River Sioux Tribe, Lakota Sioux	Rural	RCT; two-arm	Physical Health, diabetes and CVD	Web-based diabetes module, training and case-management services	HbA1c, BMI, LDL, blood pressure, healthcare utilization, self-efficacy	Passive, advertisements; Active, Referral
Effect of lower targets for blood pressure and LDL cholesterol on atherosclerosis in diabetes: the SANDS randomized trial.	2008	Howard BV; Roman MJ; Devereux RB; Fleg JL; Galloway JM; Henderson JA; Howard WJ; Lee ET; Mete M; Poolaw B; Ratner RE; Russell M; Silverman A; Stylianou M; Umans JG; Wang W; Weir MR; Weissman NJ; Wilson C; Yeh F; Zhu J	JAMA	299(14):1678-89	doi:10.1001/jama.299.14.1678	southwestern Oklahoma; Phoenix, AZ; northeastern Arizona; and South Dakota	499	499(100%)	Not specified	Not specified, four clinical centers across the US	RCT; two-arm	Physical Health, CVD and Diabetes	Aggressive treatment	Intimal medial thickness, atherosclerosis progression	Active, Direct & Referrals	Recruitment methods discussed in other paper: https://digitalscholarship.unlv.edu/cgi/viewcontent.cgi?article=1067&context=jhdrp "Stop Atherosclerosis in Nativ osis in Native Diabetics Study (SANDS): Baseline e Diabetics Study (SANDS): Baseline Characteristics of the Randomized Cohort"
The Medicine Wheel nutrition intervention: a diabetes education study with the Cheyenne River Sioux Tribe.	2010	Kattelmann KK; Conti K; Ren C	Journal of the American Dietetic Association	110(5 Suppl):S44-51	doi: 10.1016/j.jada.2010.03.003	Northern Plains, Cheyenne River Sioux Reservation	114	114(100%)	Cheyenne River Sioux Tribe	Rural	RCT; two-arm	Physical Health, nutrition	Culture based nutrition education	Weight, BMI, HbA1c, fasting serum glucose and lipid perameters, insulin, blood pressure	Passive, Advertisements		Include; recruited through local newspaper advertisements, local public radio announcements, and posters in the Tribal Health Clinic
Do cervical cancer screening rates increase in association with an intervention designed to increase mammography usage?	2007	Katz ML; Tatum CM; Degraffinreid CR; Dickinson S; Paskett ED	Journal of Women's Health	16(1):24-35	doi:10.1089/jwh.2006.0071	North Carolina	775	328(42%)	Not Specified, though Lumbee Indians were mentioned as primary group in the area	Rural	RCT; two-arm	Cancer Screening, cervical	Educational program on mammography screening	Cervical cancer screening rates	Active, Database	More Recruitment details in Paskett ED, Tatum C, Rusing J, et al. "Racial differences in knowledge, attitudes and cancer screening practices among a triracial rural population." Cancer. 2004; 101:2650.	Include; details in protocol, sought to recruit from 3 racial groups, one of which was AI
Recruitment best practices of a cardiovascular risk reduction randomised control trial in rural Alaska Native communities.	2020	Knox M; Skan J; Benowitz NL; Schnellbaecher M; Prochaska JJ	International Journal of Circumpolar Health	79(1):1806639	DOI: 10.1080/22423982.2020.1806639	Norton Sound region of Alaska	314	314(100%)	Inupiat, Yup'ik, other/refused	Rural	RCT; two-arm	Physical Health, Cardiovascular disease	Video Teleconference intervention on smoking & physical activity or medication compliance and healthy Alaska Native diet	Unspecified; likely CVD risk factors and smoking	Active, Direct; Passive, Advertisements
A randomized trial of a CAM therapy for stress reduction in American Indian and Alaskan Native family caregivers	2009	Korn L; Logsdon RG; Polissar NL; Gomez-Beloz A; Waters T; Rÿser R	The Gerontologist	49(3):368-77	doi:10.1093/geront/gnp032	Pacific Northwest	42	42(100%)	Salish (60%), others not specified	Both; participants from rural and urban areas	RCT; two-arm	Stress	Complementary and alternative medicine therapy, polarity therapy, and enhanced respite control condition to reduce stress in AI/AN family caregivers	stress, depression, bodily pain, vitality, and general health	Active, direct
Pap prevalence and cervical cancer prevention among Alaska Native women.	1999	Lanier AP; Kelly JJ; Holck P	Health Care for Women International	20(5):471-86	doi: 10.1080/073993399245566	Anchorage, AK	481	481(100%)	Alaska Native; Eskimo, Aleut, Indian	Urban	RCT; two-arm	Cancer Screening, cervical	Educational materials, counseling on women's health issues, special evening clinics, and reminders of Pap appts.	Pap screening rates, knowledge of cervical cancer	Active, Database		Exclude; does not explain how women were contacted for recruitment
A cardiovascular risk reduction program for American Indians with metabolic syndrome: the Balance Study.	2012	Lee ET; Jobe JB; Yeh J; Ali T; Rhoades ER; Knehans AW; Willis DJ; Johnson MR; Zhang Y; Poolaw B; Rogers B	Journal of Primary Prevention	33(4):187-96	DOI 10.1007/s10935-012-0273-0	Southwestern Oklahoma	213	213(100%)	Apache, Caddo, Comanche, Delaware, Ft. Sill Apache, Kiowa, and Wichita tribes	Not specified, likely rural	RCT; two-arm	Physical Health, Cardiovascular disease	Bi-weekly meetings with 4 components; cultural/spiritual, emotional/motivational, nutritional, and physcial fitness/exercies	Behaviors & CVD risk factors (caloric intake, physical activity, weight, glucose, HDL, LDL, Blood pressure, etc)	Active, Direct; Passive, Advertisements
Online diabetes self-management program: a randomized study.	2010	Lorig K; Ritter PL; Laurent DD; Plant K; Green M; Jernigan VB; Case S	Diabetes Care	33(6):1275-81	DOI: 10.2337/dc09-2153	Not specified, online	761	110(14%)	Not Specified, about 70 different tribal groups represented	Not specified, online	RCT; three-arm	Physical Health, Diabetes	Internet-based diabetes self-management program (IDSMP)	A1C, diabetes symptoms, exercise, self-efficacy/patient activation	Passive, Advertisements		Include; separate study publication for AI/An participants
Comparing the effectiveness of telemedicine and traditional surveillance in providing diabetic retinopathy screening examinations: a randomized controlled trial	2013	Mansberger SL; Gleitsmann K; Gardiner S; Sheppler C; Demirel S; Wooten K; Becker TM	Telemedicine and e-Health	19(12):942-8	DOI: 10.1089/tmj.2012.0313	Pendleton, OR (Yellowhawk Tribal Health Center) and Wichita, KS (Hunter Health Clinic) two clinics	567	285 (50.3%)	Not specified	Not specified; Pendleton, OR relatively urban	RCT; two-arm	Physical Health, Diabetic retinopathy	telemedicine with a nonmydriatic camera	diabetic retinopathy examinations	Active, Database	"Long-term Comparative Effectiveness of Telemedicine in Providing Diabetic Retinopathy Screening Examinations: A Randomized Controlled Trial"	Exclude per Dr. Redvers
Using Goal Setting and Attainment to Impact Indicators of Health Behavior Change among Young American Indian Women: The We RISE (Raising Income, Supporting Education) Study.	2019	McCormack LA; O'Leary R; Moran A; Hockett CW	American Indian and Alaska Native Mental Health Research	26(2):123-133	doi:10.5820/aian.2602.2019.123	Northern Plains	60	60(100%)	Not specified	Not specified	RCT; two-arm	Socioeconomics	Participants worked with trained mentor to set and attain goal related to income, occupation, or education	psychological general well-being, self-efficacy, and health locus of control	Passive, Advertisements; Direct, Referrals (??)
Effect of Incentives for Alcohol Abstinence in Partnership With 3 American Indian and Alaska Native Communities: A Randomized Clinical Trial	2021	McDonell MG; Hirchak KA; Herron J; Lyons AJ; Alcover KC; Shaw J; Kordas G; Dirks LG; Jansen K; Avey J; Lillie K; Donovan D; McPherson SM; Dillard D; Ries R; Roll J; Buchwald D	JAMA Psychiatry	78(6):599-606	doi: 10.1001/jamapsychiatry.2020.4768	3 AI/AN health care orgs; Alaska, Pacific Northwest, and Northern Plains	158	158(100%)	Not specified	Both urban and rural, according to protocol	RCT; two-arm	Substance Use	Cultrually tailored contingency management intervention with incentives	Substance use/abstinence; urine test for use	Passive, advertisements	More Recruitment details in protocol: McDonell, M. G., Nepom, J. R., Leickly, E., Suchy-Dicey, A., Hirchak, K., Echo-Hawk, A., Schwartz, S. M., Calhoun, D., Donovan, D., Roll, J., Ries, R., & Buchwald, D. (2016). A culturally-tailored behavioral intervention trial for alcohol use disorders in three American Indian communities: Rationale, design, and methods. Contemporary clinical trials, 47, 93–1…
The rewarding recovery study: a randomized controlled trial of incentives for alcohol and drug abstinence with a rural American Indian community.	2021	McDonell MG; Skalisky J; Burduli E; Foote A Sr; Granbois A; Smoker K; Hirchak K; Herron J; Ries RK; Echo-Hawk A; Barbosa-Leiker C; Buchwald D; Roll J; McPherson SM	Addiction	116(6):1569-1579	doi:10.1111/add.15349	Northern Plains	114	114(100%)	Not specified	Rural	RCT; 2x2 factorial, randomized to 1 of 4 groups, CM for alcohol, CM for other drug, CM for both substances, no CM for either substance	Substance Use	Contingency Management, behavioral intervention	Substance use/abstinence, drug & alcohol	Active, Direct & Referrals; Passive, Advertisements	More recruitment details in "Contingency management intervention targeting co-addiction of alcohol and drugs among American Indian adults: Design, methodology, and baseline data."
Immunogenicity and reactogenicity of pneumococcal polysaccharide and conjugate vaccines in alaska native adults 55-70 years of age	2009	Miernyk KM; Butler JC; Bulkow LR; Singleton RJ; Hennessy TW; Dentinger CM; Peters HV; Knutsen B; Hickel J; Parkinson AJ	Clinical Infectious Diseases	49(2):241-8	DOI: 10.1086/599824	Anchorage, AK	86	86(100%)	Not specified, Alaska Native	Urban	RCT; three arm	Vaccination	Three pneumococcal vaccinations	Reactions/tolerance	Passive
Preventing alcohol-exposed pregnancy among an American Indian/Alaska Native population: effect of a screening, brief intervention, and referral to treatment intervention.	2015	Montag AC; Brodine SK; Alcaraz JE; Clapp JD; Allison MA; Calac DJ; Hull AD; Gorman JR; Jones KL; Chambers CD	Alcoholism: Clinical and Experimental Researh	39(1):126-35	DOI: 10.1111/acer.12607	Southern California	263	263(100%)	Not specified	Not specified	RCT; two-arm	Substance Use, Alcohol Exposed Pregnancy	Web-based assessment and intervention of AEP risk	Substance use; number of drinks consumed per week, the number of binge episodes over the past 2 weeks, and vulnerability to AEP	Active, Direct
Text message reminders increased colorectal cancer screening in a randomized trial with Alaska Native and American Indian people.	2017	Muller CJ; Robinson RF; Smith JJ; Jernigan MA; Hiratsuka V; Dillard DA; Buchwald D	Cancer	123(8):1382-1389	DOI: 10.1002/cncr.30499	Anchorage, AK	2386	2,386(100%)	Not specified	Urban	RCT; two-arm	Cancer Screening, colorectal	Text messages with information on colorectal screening	Colorectal Cancer Screening	Active, Database		Exclude; Explains how they were identified from list, but not contacted for recruitment/consent
Home-Based Kidney Care, Patient Activation, and Risk Factors for CKD Progression in Zuni Indians: A Randomized, Controlled Clinical Trial.	2018	Nelson RG; Pankratz VS; Ghahate DM; Bobelu J; Faber T; Shah VO	Clinical Journal of the American Society of Nephrology	13(12):1801-1809	DOI: 10.2215/CJN.06910618	Southwest US	98	98(100%)	Zuni	Rural	RCT; two-arm	Physical Health, chronic kidney disease	Home-based care, community health representatives reinforce lifestyle coaching ideas	Patient activation score	Active, Database		Exclude; Explains how they were identified from list, but not contacted for recruitment/consent
Flaxseed reduces total and LDL cholesterol concentrations in Native American postmenopausal women.	2008	Patade A; Devareddy L; Lucas EA; Korlagunta K; Daggy BP; Arjmandi BH	Journal of Women's Health	17(3):355-66	DOI: 10.1089/jwh.2007.0359	Not specified; Oklahoma State University IRB?	55	55(100%)	Not specified	Not specified	RCT; three arm	Physical Health, nutrition/cholesterol	Flaxseed	LDL, HDL cholesterol	Active, Direct; Passive, Advertisements
Biomarker feedback intervention for smoking cessation among Alaska Native pregnant women: Randomized pilot study.	2019	Patten CA; Koller KR; Flanagan CA; Hiratsuka VY; Hughes CA; Wolfe AW; Decker PA; Fruth K; Brockman TA; Korpela M; Gamez D; Bronars C; Murphy NJ; Hatsukami D; Benowitz NL; Thomas TK	Patient Education and Counseling	102(3):528-535	doi: 10.1016/j.pec.2018.10.009	Anchorage, AK	60	60(100%)	Not specified, Alaska Native	Urban	RCT; two-arm	Smoking	phone call that included biomarker feedback intervention including personalized cotinine results and feedback on their baby’s likely exposure to carcinogen metabolite NNAL	Smoking/Abstinence	Active, Referral; Passive, Advertisements
Feasibility of a tobacco cessation intervention for pregnant Alaska Native women	2010	Patten CA; Windsor RA; Renner CC; Enoch C; Hochreiter A; Nevak C; Smith CA; Decker PA; Bonnema S; Hughes CA; Brockman T	Nicotine & Tobacco Research	12(2):79-87	doi: 10.1093/ntr/ntp180	Y-K Delta in Western Alaska	35	35(100%)	Yup'ik	Rural	RCT; two-arm	Smoking, tobacco use	Locally adapted cessation guide, video, and counseling, motivational phone counseling	Tobacco use/abstinence	Active, Referral
Randomized Control Trial of Culturally Adapted Cognitive Processing Therapy for PTSD Substance Misuse and HIV Sexual Risk Behavior for Native American Women	2019	Pearson CR; Kaysen D; Huh D; Bedard-Gilligan M	AIDS and Behavior	23(3):695-706	doi: 10.1007/s10461-018-02382-8	Pacific Northwest	73	73(100%)	Not specified	Rural	RCT; two-arm	Sexual Health, HIV risk	Culturally-adapted Cognitive Processing Therapy (CPT)	PTSD symptom severity, alcohol use frequency, substance abuse, high risk sexual behavior	Passive, Advertisements
Comparing enhanced versus standard Diabetes Prevention Program among indigenous adults in an urban setting: a randomized controlled trial	2020	Rosas LG; Vasquez JJ; Hedlin HK; Qin FF; Lv N; Xiao L; Kendrick A; Atencio D; Stafford RS	BMC Public Health	20(1):139	doi: 10.1186/s12889-020-8250-7	California, Santa Clara County	207	1	Not specified (Indigenous to North, Central, and South Americas)	Urban	RCT; two-arm	Physical Health, Diabetes	Culturally tailored or with psychosocial factors diabetes prevetion program	BMI, healthy/unhealthy food consumption, quality of life	Active, Direct
Efficacy and Utilization of Smartphone Applications for Smoking Cessation among American Indians and Alaska Natives: Results from the iCanQuit Trial	2021	Santiago-Torres, M.; Mull, K. E.; Sullivan, B. M.; Kwon, D. M.; Nez Henderson, P.; Nelson, L. A.; Patten, C. A.; Bricker, J. B.	Nicotine & Tobacco Research	24(4):544-554	DOI: 10.1093/ntr/ntab213	Not specified, 31 states	169	169(100%)	Not specified	Not specified, online	RCT; two-arm	Smoking	Smart phone applications; iCanQuit and QuitGuide	Cessation, Acceptance Commitment Therapy-based processes, engagement and satisfaction	Passive, Advertisements; Active, Referral,
Changes in Physical Activity Barriers among American Indian Elders: A Pilot Study​	2017	Sawchuk CN; Russo JE; Roy-Byrne P; Goldberg J; Forquera R; Buchwald D	American Indian and Alaska Native Mental Health Research	24(1):127-140	doi: 10.5820/aian.2305.2016.127	Seattle, WA	36	36(100%)	Not specified	Urban	RCT; two-arm	Physical Health, physical activity	Pedometer use for step-counting goals	Daily step count	Passive, Advertisements
A randomized trial to increase physical activity among native elders	2008	Sawchuk CN; Charles S; Wen Y; Goldberg J; Forquera R; Roy-Byrne P; Buchwald D	Preventive Medicine	47(1):89-94	doi:10.1016/j.ypmed.2008.03.011	Seattle, WA	125	125(100%)	Not specified	Urban	RCT; two-arm	Physical health, exercise	activity monitoring with a pedometer
A randomized clinical trial of an interactive voice response and text message intervention for individuals with hypertension	2020	Schroeder EB; Moore KR; Manson SM; Baldwin MA; Goodrich GK; Malone AS; Pieper LE; Xu S; Fort MP; Son-Stone L; Johnson D; Steiner JF	Journal of Clinical Hypertension	22(7):1228-1238	DOI: 10.1111/jch.13909	Albequerque, New Mexico	295	74(25%)	Not Specified	Urban	RCT; two-arm	Physical Health, blood pressure	Interactive voice response and text message (reminders for clinic visits, messages to reschedule missed clinic visits, monthly medication refill reminders, weekly motivational messages, and a blood pressure cuff)	blood pressure control, adherence, or visitkeeping	Direct, database	Protocol/baseline info: "An Interactive Voice Response and Text Message Intervention to Improve Blood Pressure Control Among Individuals With Hypertension Receiving Care at an Urban Indian Health Organization: Protocol and Baseline Characteristics of a Pragmatic Randomized Controlled Trial"	Inclusion depends if others are less than 50% AI/AN
Development and Evaluation of a Cancer Literacy Intervention to Promote Mammography Screening Among Navajo Women: A Pilot Study	2020	Sinicrope PS; Bauer MC; Patten CA; Austin-Garrison M; Garcia L; Hughes CA; Bock MJ; Decker PA; Yost KJ; Petersen WO; Buki LP; Garrison ER	American Journal of Health Promotion	34(6):681-685	doi: 10.1177/0890117119900592	Navajo Nation	25	25(100%)	Navajo Nation	Rural	RCT; two-arm	Cancer Screening, Mammography	Mammography home visit information based on Navajo language	mammography screening, breast cancer literacy, intervention feasibility	Active, Referral
Culturally Tailored Smoking Cessation for Adult American Indian Smokers: A Clinical Trial Ψ	2014	Smith, Stevens S.; Rouse, Leah M.; Caskey, Mark; Fossum, Jodi; Strickland, Rick; Culhane, J. Kevin; Waukau, Jerry	The Counseling Psychologist	42(6):852-886	DOI: 10.1177/0011000014542601	Wisconsin	103	103(100%)	Menominee Tribe	Rural	RCT; two-arm	Smoking, tobacco use	Culturally tailored treatment for cessation	Smoking/Abstinence	Active, Referral
Reducing diabetes risk in American Indian women	2008	Thompson JL; Allen P; Helitzer DL; Qualls C; Whyte AN; Wolfe VK; Herman CJ	American Journal of Preventive Medicine	34(3):192-201	doi: 10.1016/j.amepre.2007.11.014	Southwest	200	200(100%)	Navajo and Pueblo, primarily	Urban	RCT; two-arm	Physical Health, Diabetes	Culturally-adapted discussion gropus on healthful eating, physical activity, goal-setting, and social support	Diet/nutrition, physical activity, basic health measures	Passive, Advertisements; Active, Direct
"Empowering Our People": Impact of a Culturally Adapted Evidence-Based Intervention on Sexually Transmitted Infection Risks Among Native Americans With Binge Substance Use	2021	Tingey L; Chambers R; Littlepage S; Lee A; Slimp A; Melgar L; Cwik M; Gaydos C; Rompalo A; Rosenstock S	Sexually Transmitted Diseases	48(9):622-628	DOI: 10.1097/OLQ.0000000000001418	Southwest	301	301(100%)	Not specified	Rural	RCT; two-arm	Sexual Health; STI screening & risk behaviors	Culturally-tailored STI & sexual risk behavior program, EMPWR	STI screening & sexual health risk behaviors	Active, Database
Staying connected: a feasibility study linking American Indian and Alaska Native trauma survivors to their tribal communities	2011	Tsosie U; Nannauck S; Buchwald D; Russo J; Trusz SG; Foy H; Zatzick D	Psychiatry	74(4):349-61	doi:10.1521/psyc.2011.74.4.349	Seattle, WA	30	30(100%)	Blackfeet, Cherokee, and Yakama	Urban setting, many rural participant	RCT; two-arm	Physical trauma care	Culturally tailored care management intervention for physically injured patients	PTSD, depression, alcohol use, Native healing practices use	Active, Database
Project həli?dx(w)/Healthy Hearts Across Generations: development and evaluation design of a tribally based cardiovascular disease prevention intervention for American Indian families	2012	Walters KL; LaMarr J; Levy RL; Pearson C; Maresca T; Mohammed SA; Simoni JM; Evans-Campbell T; Fredriksen-Goldsen K; Fryberg S; Jobe JB	Journal of Primary Prevention	33(4):197-207	DOI 10.1007/s10935-012-0274-z	Pacific Northwest	135	135(100%)	Not specified (Tulalip?)	Not specifed	RCT; two-arm	Physical Health, Heart disease	Culturally adapted CVD prevention intervention	Blood chemistry, Blood pressure, body mass index, food intake, physical activity	Passive, Advertisements
Effect of losartan on prevention and progression of early diabetic nephropathy in American Indians with type 2 diabetes	2013	Weil EJ; Fufaa G; Jones LI; Lovato T; Lemley KV; Hanson RL; Knowler WC; Bennett PH; Yee B; Myers BD; Nelson RG	Diabetes	62(9):3224-31	doi: 10.2337/db12-1512	Arizona	169	169(100%)	Gila River Indian Community	Rural	RCT; stratified by Albumin excretion category, placebo-controlled	Physical Health, Diabetes	Losartan, drug	Glomerular filtration rate	Active, Database		Exclude; does not specify how eligible participants were recruited'
Heart disease prevention for Alaska Native women: a review of pilot study findings	2004	Witmer JM; Hensel MR; Holck PS; Ammerman AS; Will JC	Journal of Women's Health	13(5):569-78	doi: 10.1089/1540999041280981	Anchorage, AK	76	76(100%)	Not specified	Urban	RCT; two-arm	Physical Health, Heart disease	Culturally-tailored heart disease prevention program for women	Physical activity and diet choices	Active, Direct
A Randomized Trial of a DWI Intervention Program for First Offenders: Intervention Outcomes and Interactions With Antisocial Personality Disorder Among a Primarily American-Indian Sample	2007	Woodall WG; Delaney HD; Kunitz SJ; Westerberg VS; Zhao H	Alcoholism: Clinical and Experimental Researh	31(6):974-87	DOI: 10.1111/j.1530-0277.2007.00380.x	Northwestern New Mexico	305	0.76	Not specified	Not specified, likely rural	RCT; two-arm	Substance Use; DWI	Treatment program (San Juan County DWI, SJC-DWI), motivational interviewing principles for first time DWI offenders	Alcohol Use	Active, Database		Exclude; does not specify how eligible participants were recruited'
